# Supplementary material for: Extended Photoperiod Facilitated the Restoration of the Expression of GH-IGF Axis Genes in Submerged Rainbow Trout (Oncorhynchus mykiss)
Source: Int J Mol Sci. 2024 Dec 19;25(24):13583. doi: 10.3390/ijms252413583 (PMC11679508; doi:10.3390/ijms252413583)
Supplement: Supplementary file 1 [file ijms-25-13583-s001.zip]

Archive with 1 entries (1 files):
- ijms-3368751-supplementary.pdf
